# Supplementary material for: Information theoretic measures for quantifying sequence–ensemble relationships of intrinsically disordered proteins
Source: Protein Eng Des Sel. 2019 Aug 3;32(4):191–202. doi: 10.1093/protein/gzz014 (PMC7462041; doi:10.1093/protein/gzz014)
Supplement: Table-S1_gzz014 [file table-s1_gzz014.xlsx]

## Sheet: Sheet1
Sequence ID	Uniprot ID	Organism	CTT Sequence	CTT Length	f+	f-	NCPR	FCR	k
1	E4Q020	Mycoplasma bovis (strain ATCC 25523 / PG45)	GEIHSSIDYHNKIKGSKDNSLINEQTNIINVENTDEYDQIVTKNEKILEQNSDLIPDFFK	60	0.1	0.2	-0.1	0.3	0.20512
2	Q7VI30	Helicobacter hepaticus (strain ATCC 51449 / 3B1)	FEKEIVNGGNDASRKTDEEQALEHSRQSIQLMRDVSGGDYNLFNNNDTLEVPTYLRNQKD	60	0.11667	0.2	-0.08333	0.31667	0.1416
3	G2RZ44	Mycoplasma putrefaciens	FSVDQQQQNKEQNPTSNYRSTNLEAIIKNKDQQLDDDEFDEQTISFTVDDDDDEDFPTFLK	61	0.08197	0.27869	-0.19672	0.36066	0.47628
4	D8K1P8	Dehalogenimonas lykanthroporepellens (strain ATCC BAA-1523 / JCM 15061 / BL-DC-9)	FHANGDDVEDNDEVTELLRGIKSEDELDVPSFLRKPLFSRQQQGNNDTARTRQGARAPWGR	61	0.14754	0.19672	-0.04918	0.34426	0.41077
5	E4TFX0	Calditerrivibrio nitroreducens (strain DSM 19672 / NBRC 101217 / Yu37-1)	LGKVKETKAININEYIQPKAQTIDNTVKKIQQIKKRDLGLKTLDDYDDEEINIPTYIRNQAD	62	0.17742	0.17742	0	0.35484	0.29702
6	B3CLB8	Wolbachia pipientis subsp. Culex pipiens (strain wPip)	IDSCNDNSSVNQNKIPAEEKNFKWPYNQIPILETKEYASTEQTNERVKWGSNVYDIPAYLRRKK	64	0.15625	0.14063	0.01563	0.29688	0.16997
7	D8JZV8	Dehalogenimonas lykanthroporepellens (strain ATCC BAA-1523 / JCM 15061 / BL-DC-9)	FADRMTSLDSRDKEITRLLRNIKTEKELEIPAFLRQRGLMGANRRPEPVARPAAPVSNNSFQKRW	65	0.21538	0.12308	0.09231	0.33846	0.11333
8	A6LSH0	Clostridium beijerinckii (strain ATCC 51743 / NCIMB 8052) (Clostridium acetobutylicum)	FESENNRLSLGSIVEESKKVQPQVKEVAKEQQEVAVDAKEPEMTSNNYEPDDLDIPVFLRRQKRH	65	0.15385	0.21538	-0.06154	0.36923	0.23846
9	C4L5U8	Exiguobacterium sp. (strain ATCC BAA-1283 / AT1b)	FAEEAQGTNPFLQQPKKQPEVENKEPQPKANEAAQQDEGNFHRPVYGGDVPDETINIPAFVRQRRN	66	0.12121	0.16667	-0.04545	0.28788	0.25565
10	Q5GS34	Wolbachia sp. subsp. Brugia malayi (strain TRS)	IDCSVTHDNKQETSSVNQDETSEEKKFEWSYSQTLLPEAKQAEQVSEGVKWSSNIYDIPAYLRRKK	66	0.13636	0.18182	-0.04545	0.31818	0.17436
11	I0I9A4	Caldilinea aerophila (strain DSM 14535 / JCM 11387 / NBRC 104270 / STL-6-O1)	FDRPKQKDQFDFISSALGSETYSGKTSRSPREPMREQPVDYQVRTFQRDDLDIPAFLRRPRANNGR	66	0.19697	0.15152	0.04545	0.34848	0.1772
12	D3FTC8	Bacillus pseudofirmus (strain OF4)	FDDTENKPQRQTPQNQMKQQQQQQQSKPQQEEPQKESRFQQQAPQPQDSSDTLDIPTFLRNRRNRSR	67	0.16418	0.13433	0.02985	0.29851	0.26742
13	Q6F708	Acinetobacter baylyi (strain ATCC 33305 / BD413 / ADP1)	LTRNASEAEPRKRHVPHHVHVPTAHAVDEDDVPAISKRQGTEASAAPSSSPRSSPMSIQDYLKNQQRK	68	0.14706	0.11765	0.02941	0.26471	0.33086
14	D7AEK5	Geobacter sulfurreducens	FGDRFDMEKARQELKNVTPFGKAEVNRDIPTFVRNQQTRESSLTRQKAFFIDDEDQYDIPTFLRKSVD	68	0.17647	0.19118	-0.01471	0.36765	0.19589
15	Q73H51	Wolbachia pipientis wMel	IDGRNNKSETSPISQSEDSEKEKFKWPYSQSESTQDKTLETKPAEQVSEGAKWGSNIYDIPAYLRRKK	68	0.17647	0.17647	0	0.35294	0.15229
16	B8GMN5	Thioalkalivibrio sulfidiphilus (strain HL-EbGR7)	LGSTMAATRAPEKPKVKLVEPAPELTPDYENLDRPTVIRKSQGNAAVDLNGHLNMDYLDIPAFLRKQAD	69	0.13043	0.14493	-0.01449	0.27536	0.23827
17	A1U3F3	Marinobacter hydrocarbonoclasticus (strain ATCC 700491 / DSM 11845 / VT8)	LGGEREKPTKVVDNTRTLDGKTDYNQLDRPAVLRRRAVAQGNVALDQSKESEEQGVDYLDIPAFLRRQAD	70	0.17143	0.18571	-0.01429	0.35714	0.17026
18	B3E3X6	Geobacter lovleyi (strain ATCC BAA-1151 / DSM 17278 / SZ)	FGDKFGETERNRNFNSIAAVAKPTTVVSIDTPTFIRDRQKTEGPRPTRHVGSVSFDDEDAYDIPTFLRKSVD	72	0.15278	0.16667	-0.01389	0.31944	0.22495
19	D5CP17	Sideroxydans lithotrophicus (strain ES-1)	LGAPMARKQPKPVLAYEKQQRTGTHDAPLVNYNELDMPAVIRTGRHREAVEAMKQSGVDPLDIPSFLRKQAD	72	0.15278	0.125	0.02778	0.27778	0.23606
20	Q2S9Z7	Hahella chejuensis (strain KCTC 2396)	LGGVHDRPTKVVDNSSRTMNGTTDYHQLERPTVMRKRATSVVGNAAVDRRAVGDEQNVDYLDIPAFLRRQAD	72	0.15278	0.13889	0.01389	0.29167	0.22121
21	B3DVV6	Methylacidiphilum infernorum (isolate V4) (Methylokorus infernorum (strain V4))	LSGYFREETEENLDHFENIQKENARSFEGVDEKKIQEEELPAGIFEKSYKTIHKGENLDLPTFLRKGISIKI	72	0.15278	0.22222	-0.06944	0.375	0.21325
22	E4ZBJ0	Neisseria lactamica (strain 020-06)	LKEKGAVGPAVSAKDDERAAAPKQGQGNNVEGMIRTNRGIRTMNLTAADFDNQSVLDDFEIPAILRRQHNSDK	73	0.15068	0.15068	0	0.30137	0.20986
23	Q07WI9	Shewanella frigidimarina (strain NCIMB 400)	IGAEKKPDIQLVSKPVARPEPVVIEPRPEPVEDVMTQQSYAAPKGNAVPQPQPVQRTDADYLDIPAFLRKQAD	73	0.12329	0.15068	-0.0274	0.27397	0.17772
24	Q1GZ07	Methylobacillus flagellatus (strain KT / ATCC 51484 / DSM 6875)	LNGVASRRQQKPELRVMTQVRDGTTNQPMYMGGTDDDSPAVFSSNGRRAQVEAMKMSGVEEYDIPAFLRKQAD	73	0.13699	0.13699	0	0.27397	0.29544
25	Q6MT25	Mycoplasma mycoides subsp. mycoides SC (strain PG1)	FENKNLQNQESNIIKTPRVEPVVQQAQPSKPIQQEQEEEQHEEVDEFDDEMSLTTTDDTEEDFNDDDFPTFLK	73	0.06849	0.30137	-0.23288	0.36986	0.4045
26	Q661W5	Borreliella bavariensis (strain ATCC BAA-2496 / DSM 23469 / PBi) (Borrelia bavariensis)	FASKNQKEILSSPENNTLSSKEFDTLMSGNQNVPSGSYEHQDSSFAAKSKNVNYFDEDIDVPTFLRNLNKKSSDD	75	0.10667	0.16	-0.05333	0.26667	0.26892
27	Q7VQI4	Blochmannia floridanus	IGVDKNLENTLPTADHLEEQKMVKESHYNNHAIQKQRKSAFFNESQHDTSSNVVSHDNSILDKDMDYLDIPAFLRK	76	0.11842	0.17105	-0.05263	0.28947	0.19477
28	A8ZXV8	Desulfococcus oleovorans (strain DSM 6200 / Hxd3)	IGQEKDTVVDIKRGRVRDITPADLEKVSVSSLETPTFRRVQEVSGDSPGSSYRGYKGIIYSDDDLDIPTFLRKKAD	76	0.17105	0.18421	-0.01316	0.35526	0.24612
29	H6MRY6	Gordonia polyisoprenivorans (strain DSM 44266 / VH2)	FDGGSPRKRADAPAAGAGKVGAAQAGDVSRPAKNDPLFGEMPSGQGDPFASSSTPERPRRNNVTLDDDDVDVPSFMKR	78	0.14103	0.15385	-0.01282	0.29487	0.2975
30	D4G8Q5	Riesia pediculicola (strain USDA)	IGMDSPRRRRSEIPIIHQKENDSLRFNSEKNYVQHLSLDSSKENYFSTVNKTIEKKRSSDEEKKNYLEIPTFLRKQSE	78	0.20513	0.16667	0.03846	0.37179	0.12118
31	A5UIR7	Haemophilus influenzae (strain PittGG)	LGEIAGNEPIQVVRQGLSTQNIEGEGRVNIVPELHRRESVEVSRSASEEYQRPLDKPITDRLEAFKKNNFFNPAQREEN	79	0.13924	0.17722	-0.03797	0.31646	0.09606
32	F5Y8Y2	Treponema azotonutricium (strain ATCC BAA-888 / DSM 13862 / ZAS-9)	FGKSSDKPEAAVSEMDNEPKGETVSPEEYERFSGQGSVEPSIPYRGVGVLPYRDSKYADDDLDIPPIIRYHDFTKTAAN	79	0.11392	0.20253	-0.08861	0.31646	0.17852
33	Q50318	Mycoplasma pulmonis (strain UAB CTIP)	LSSSKKFNSEQEIKDEVSSMLKTMEIDLQASETKTILINDPLPKDEKMVLTSLLDRDSKILEKDDSQDDTLPFFLKRNV	79	0.1519	0.21519	-0.06329	0.36709	0.14086
34	Q6AE67	Leifsonia xyli subsp. xyli (strain CTCB07)	FDGGEPSAKPAIDSRRSSFVEAGGEDAATGAAATAGAGEPDAPSAEAWHATGEPPATETAQKDPAFDDENDDLDIPDFLK	80	0.0625	0.2375	-0.175	0.3	0.24574
35	K7SIK3	Acidipropionibacterium acidipropionici (strain ATCC 4875 / DSM 20272 / JCM 6432 / NBRC 12425 / NCIMB 8070) (Propionibacterium acidipropionici)	FDGGQPPRKQAGVSARPISRSGSAAARPTQLRPGRPAQPASGRPSGQRPDQQSSGHEGGEETNPLRVNRPTPPPDDDDDIDIPDFMK	87	0.13793	0.13793	0	0.27586	0.39665
36	P45500	Streptomyces coelicolor (strain ATCC BAA-471 / A3(2) / M145)	FDGGQPPSKRDNVLGSSSAKREEPTPARPSESRPSFGSLGSVKPKEEPEPAPVPEPVADLPVSPPPVPPSRTYSDSAAEELDVPDFLK	88	0.11364	0.17045	-0.05682	0.28409	0.17475
37	I4CCP3	Desulfomonile tiedjei (strain ATCC 49306 / DSM 6799 / DCB-1)	FGRDCMVQQPEQVQVSPRTPASAAHVDEPKVERSSARTIVPPEPKDSHMPAFIRRTQREKNSRHLTVVDEFGMETEEDLDIPTFLRKS	88	0.14773	0.17045	-0.02273	0.31818	0.24315
38	F0RYV6	Sphaerochaeta globosa (strain ATCC BAA-1886 / DSM 22777 / Buddy) (Spirochaeta sp. (strain Buddy))	FERKEEVVGAELADMDMVKRRYASAKRDEGKNEGSSQPAKKPDDQADVASIQVNRWQDLQKQLGKGPSTNANDYTIPAVLRYSRNKTDEN	90	0.17778	0.17778	0	0.35556	0.17257
39	B2FPA8	Stenotrophomonas maltophilia (strain K279a)	LNRVSASKAQRPGERAPIKLVRNATTGQPEFGDFDNGGDAVSKAVGGMGLGLRRASSDTAAASAPSAPSSSAPAAAELPNDYLDIPAFLRRQAD	94	0.11702	0.10638	0.01064	0.2234	0.25756
40	Q2IY32	Rhodopseudomonas palustris (strain HaA2)	IESPRPPRNSEDSAVSFRGTGRLPLKTVRRPMHGSVPSSELPSSVEGMEVGTFGPPQFGNTSGTELLQSASEVTPGSRETPEPRNEANSVSPIDR	95	0.10526	0.12632	-0.02105	0.23158	0.20317
41	D0M7Z9	Vibrio sp.	IGNEKKPDITLVAGGKAKVAPTPQAQPQQQAAATQAEEKPAQTLQNNQVQEKPQVTPQPTNTVSSSPASSSQSSAAPKQEKESGYLDIPAFLRRQAD	97	0.10309	0.09278	0.01031	0.19588	0.11149
42	D4GAI3	Treponema pallidum subsp. pallidum	VPQASISIAGDTHSSQKIKTSSYGAVSTGVYISSDEWNRAKSSKQPNLPGLATRNSAVQETRMEKNGVKGHTFGVPLPSVNEDLDEPTFLRNRNKGL	97	0.12371	0.09278	0.03093	0.21649	0.31342
43	F8HZP5	Weissella koreensis (strain KACC 15510)	IDREAQTKPELNLNQANTNNTAAATDGNSSINNNVKTNDPFDGWNAYDTNQNMNSNPADATKMTDPNAGTQSFDTFSSNDTVDDEEVERPPFFNWKNRGNN	101	0.06931	0.15842	-0.08911	0.22772	0.21979
44	G7UWC1	Pseudoxanthomonas spadix (strain BD-a59)	LNRAAVRQPVRTGADLGGSFQREPVRAPIKLVRDATTGMPIDAVAMPNTTTSKSDPVVGATQGLGLRRNAGEATAPSAPAGAAELPDNYLDIPAFLRRQAD	101	0.11881	0.09901	0.0198	0.21782	0.19021
45	Q6AJ58	Desulfotalea psychrophila (strain LSv54 / DSM 12343)	VGGVLACKEVVAKPRVLNRAETSGKTPGLNLVPPGPEAVTHGSPAPKNVQHRATKLPRSSFDSLENLGISGGSGQAGNASSATSGTKRDLELLETPTYLRKNAN	104	0.125	0.07692	0.04808	0.20192	0.21439
46	Q3K2P0	Streptococcus agalactiae serotype Ia	VRKDKTNQVSGFTTSAPTNQAPSERQSTSNSNFDRRGNFDMTESREMPTQQNQPHAQNQQQSSAFGNWDLRRDNISRPTEGELDSKLSMSTFSENDDMDDELETPPFFKNR	111	0.11712	0.16216	-0.04505	0.27928	0.21157
47	B3EIK4	Chlorobium limicola (strain DSM 245 / NBRC 103803 / 6330)	FKRKDAGESGSQSKAQPASRSSDHRQGQFSPALRTVVTGLPDSQDEDLRIPTYIRRQISIHDPLEVGMKKKLPDCDNNSHSQRSADEQEDQIQKGLTDLPAYLRRKNNGAG	111	0.16216	0.14414	0.01802	0.30631	0.26935
48	B4SH45	Pelodictyon phaeoclathratiforme (strain DSM 5477 / BU-1)	FKRKSQDDGTVPIVRQFVAPVPGIRLGQAPSSVRQTASLHPERQEEDLRIPAYIRRQLSINDPHEVAGRKNTGHDADYNSSLPSGRGEHEDKIQKGLSDTPAYLRRKKNGI	111	0.17117	0.12613	0.04505	0.2973	0.23349
49	E4T4J7	Paludibacter propionicigenes (strain DSM 17365 / JCM 13257 / WB4)	FDVSDIPGMPANVAKAYAAKPAMSAEASRFFDTPKPEVVPEPQPVEEVELEPVKLNIEKTYEQYYGNAAQTGTEQQVEPEPELPVFTLDDLEDEKTLKNVENIPAWKRRLMK	112	0.10714	0.19643	-0.08929	0.30357	0.2479
50	Q8KGD8	Chlorobaculum tepidum (strain ATCC 49652 / DSM 12025 / NBRC 103806 / TLS) (Chlorobium tepidum)	FKRVEPGEERQPASSSGQQEKTLPKAHHVQGFGRLVQSSGYPEQVVEDMRIPAYIRKSRSIQEPFDIGRACSTTRSRPSGGSAPMPGQSDEDEQIRKGATDTPAYLRRKNNPPLQ	115	0.15652	0.12174	0.03478	0.27826	0.26946
51	G0HEC9	Corynebacterium variabile (strain DSM 44702 / JCM 12073 / NCIMB 30131) (Corynebacterium mooreparkense)	FDDSANVNALPSRGQHRAPEPVEPVDPVQPAEQPAQVPAAEQPAYRPAPSRESESRQGIFGQDAAPDRPQRAAAQSRQQRENDGLFTPHEGAARNGRGSRRREEAEDDLDLPDFF	115	0.12174	0.18261	-0.06087	0.30435	0.22995
52	E4RT28	Leadbetterella byssophila (strain DSM 17132 / KACC 11308 / 4M15)	FEAPTPSQHVGSKPAPAKEEPKIGGGLDTVIPEKPKKPTKTTPPGQIGLFEADSRLVNFYDEFVKEVPDFELIRENPSHQRLQVNLYSGEEVAARNPTTVKLDELFHFLKKEKVVD	116	0.13793	0.16379	-0.02586	0.30172	0.14945
53	G8PCU7	Pediococcus claussenii (strain ATCC BAA-344 / DSM 14800 / JCM 18046 / KCTC 3811 / P06)	IDKKSSRGSLHRQPQRTVFDNPSGSGVNNQSSNGEARRASGSTDNLNNNVSSNTTAKPESDPFADWSLRQNESSNVRPDENSNDFDGVEKKEFNAFNDGSDKSSDDVVDTPPFFKRRGK	119	0.14286	0.15966	-0.01681	0.30252	0.18939
54	C6SRV4	Streptococcus mutans serotype c	VRPDKADQVSGIRRQASSYTQPRAQQQAPSSNSAQPNFERRQNFDFDLNESPEMPAAEPQQTQSSSEPQQSAFGDWNLRRENIARPTEGEIDSQLKMSSFSADSDDDDELETPPFFKNR	119	0.10924	0.17647	-0.06723	0.28571	0.2803
55	Q313P8	Desulfovibrio alaskensis (strain G20) (Desulfovibrio desulfuricans (strain G20))	IDTSSLDEMHSSGKITQIRGRAGSGSGGGGGTVSATPHAAAATAPQAAETAPRRTLDSSVPRGVATFTEGDRSIPAYLRKQQAAQPAAPAPRQAAVNADEDFTFDEDEFEIPSFIRRKPQ	120	0.10833	0.125	-0.01667	0.23333	0.36616
56	D1C0C9	Xylanimonas cellulosilytica (strain DSM 15894 / CECT 5975 / LMG 20990 / XIL07)	FDGGVPQTRKDGRGLGQIAGQPARPTVTTTASGQVAVTAAGPATVPVPQPPVTGAHTLPRPIPADPDDVPASLQPVAAARPAVAVTEESEGVTVERPVEVPRIFHEAPPREELDVPDFLK	120	0.08333	0.125	-0.04167	0.20833	0.20116
57	F5ZJY1	Streptococcus parauberis	VRQDKAEKVSGFRQPRTFNHDSSNTNSNVVAQQAGAQYASEQTHQPSQPNFERPSNYDFDMAESREMPRTYTKEKQAPQNQGSAFGNWDLRRDNIAKPSESELDNQLNMSRFSPNDESGDDELETPPFFKNR	132	0.12121	0.15909	-0.03788	0.2803	0.19546
58	H8KHW3	Rickettsia rhipicephali	IDADKVPTYKTAIAETTNIVPEKTYNKAIAQPTQIEEIPDFNSYSTENIEITDSPINQNFIGNEKEPGLHANTFNKSEDDSPKPSFLGKIWGSLRTSNHQTLERKNVVVSTLDQDNKESDIHDIPAFLRKKRD	133	0.1203	0.16541	-0.04511	0.28571	0.17346
